# Supplementary material for: Novel field observations of coral reef fishes feeding on epiphytic and epizoic organisms associated with the allelopathic seaweed Galaxaura divaricata
Source: Ecol Evol. 2022 Nov 27;12(11):e9529. doi: 10.1002/ece3.9529 (PMC9702579; doi:10.1002/ece3.9529)
Supplement: Supplementary file 1 — Appendix S1 [file ECE3-12-e9529-s001.zip]

Archive with 8 entries (8 files):
- GalaxauraFish_SupportingInformation.docx
- SupplVideoS1_compressed.mp4
- SupplVideoS2_compressed.mp4
- SupplVideoS3_compressed.mp4
- SupplVideoS4_compressed.mp4
- SupplVideoS5_compressed.mp4
- SupplVideoS6_compressed.mp4
- SupplVideoS7_compressed.mp4
